# Supplementary material for: Integrated microRNA and mRNA Expression Profiling Identifies Novel Targets and Networks Associated with Ebstein’s Anomaly
Source: Cells. 2021 Apr 30;10(5):1066. doi: 10.3390/cells10051066 (PMC8146150; doi:10.3390/cells10051066)
Supplement: Supplementary file 1 [file cells-10-01066-s001.zip]

Archive with 1 entries (1 files):
- cells-1176291-supplementary.pdf
